# Supplementary material for: Synthesis, Cytotoxic Evaluation, and Structure-Activity Relationship of Substituted Quinazolinones as Cyclin-Dependent Kinase 9 Inhibitors
Source: Molecules. 2022 Dec 23;28(1):120. doi: 10.3390/molecules28010120 (PMC9822073; doi:10.3390/molecules28010120)
Supplement: Supplementary file 1 [file molecules-28-00120-s001.zip]

Archive with 1 entries (1 files):
- molecules-2056740-supplementary.pdf
